# Supplementary material for: Chemical Interference: A Review on Endocrine Disruptors and Reproductive Communication in Amphibians
Source: Ecol Evol. 2025 Aug 25;15(8):e71986. doi: 10.1002/ece3.71986 (PMC12378019; doi:10.1002/ece3.71986)
Supplement: Supplementary file 1 — Table S1: Summary of the studies on the impact of endocrine‐disrupting compounds on mating behavior, sexual communication and body coloration of amphibians, including the type of compound, species studied, developmental stage, time of exposure and the most significant results. [file ECE3-15-e71986-s001.xlsx]

## Sheet: 1.Waterborne exposition studies
No.	Category	source	compound	species	developmental stage**	sex (if specified)	time of exposition	C [ppb]	C [ppm]	C [ng/l]	C [µg/l]	C [ng/ml]	C [mg/l]	C [pmol/l]	C [nmol/l]	C [µmol/l]	C [mol/l]	assessed traits and parameters***	traits and parameters impacted by compound	description of some of the most important results	Comments
1	Androgens	Richards 1982	T	H. viridiflavus	from the start of feeding		up to emergence of forelimbs	50.1505	0.0501505	50000	50	50	0.05	173358	173.358	0.173358	0.000173358	morphology of gonads, sexually dimorphic body coloration	morphology of gonads, sexually dimorphic body coloration	male-biased sex ratio, coloration characteristic for adult females in males and females	100% males at metamorphosis
2	Androgens	Hoffmann & Kloas 2012c	MDHT	X. laevis	adult		96h	0.0305416	3.05416e-05	30.45	0.03045	0.03045	3.045e-05	100.009	0.100009	0.000100009	1.00009e-07	male calling activity; characteristics of advertisement calls; female receptivity to the calls of unexposed males (number of females expressing phonotactic behaviour toward male call, latency to respond to the call, time spend near the source of male call)	male calling activity; advertisement call characteristics	increased percentage of advertisement calls; changed call characteristics (call indicating more aroused males)
3	Androgens	Hoffmann & Kloas 2012c	MDHT	X. laevis	adult		96h	3.05918	0.00305918	3050	3.05	3.05	0.00305	10017.3	10.0173	0.0100173	1.00173e-05	male calling activity; characteristics of advertisement calls; female receptivity to the calls of unexposed males (number of females expressing phonotactic behaviour toward male call, latency to respond to the call, time spend near the source of male call)	male calling activity; advertisement call characteristics; female receptivity to the calls of unexposed males	increased percentage of advertisement calls; changed call characteristics (call indicating more aroused males); higher female receptivity to male calls (more females expressing phonotactic behaviour toward male call; quicker response to the male call)
4	Androgens	Hoffmann & Kloas 2012c	MDHT	X. laevis	adult		96h	30.5416	0.0305416	30450	30.45	30.45	0.03045	100009	100.009	0.100009	0.000100009	male calling activity; characteristics of advertisement calls; female receptivity to the calls of unexposed males (number of females expressing phonotactic behaviour toward male call, latency to respond to the call, time spend near the source of male call)	male calling activity; advertisement call characteristics	increased percentage of advertisement calls; changed call characteristics (call indicating more aroused males)
5	Antiandrogens	Behrends et al. 2010	FLU	X. laevis	adult	male	3 days	277.046	0.277046	276215	276.215	276.215	0.276215	1000000	1000	1	1e-06	calling activity; level of hormones in plasma; expression of reproduction-related genes	male calling activity; expression of reproduction-related genes	decreased calling activity; downregulation of reproduction-related gene
6	Antiandrogens	Behrends et al. 2010	FLU	X. laevis	adult	male	3 days	2.77046	0.00277046	2762.15	2.76215	2.76215	0.00276215	10000	10	0.01	1e-08	calling activity; level of hormones in plasma; expression of reproduction-related genes	male calling activity	decreased calling activity
7	Antiandrogens	Hoffmann & Kloas 2012d	TAM	X. laevis	adult	male	96h	37.2642	0.0372642	37152.4	37.1524	37.1524	0.0371524	100000	100	0.1	1e-07	calling activity; characteristics of advertisement calls	none
8	Antiandrogens	Hoffmann & Kloas 2012d	TAM	X. laevis	adult	male	96h	37.2642	0.0372642	37152.4	37.1524	37.1524	0.0371524	100000	100	0.1	1e-07	calling activity; characteristics of advertisement calls	none
9	Antiandrogens	Hoffmann & Kloas 2012d	TAM	X. laevis	adult	male	96h	3.72642	0.00372642	3715.24	3.71524	3.71524	0.00371524	10000	10	0.01	1e-08	calling activity; characteristics of advertisement calls	none
10	Antiandrogens	Hoffmann & Kloas 2012d	TAM	X. laevis	adult	male	96h	0.0372642	3.72642e-05	37.1524	0.0371524	0.0371524	3.71524e-05	100	0.1	0.0001	1e-10	calling activity; characteristics of advertisement calls	none
11	Antiandrogens	Hoffmann & Kloas 2012d	ICI	X. laevis	adult	male	96h	60.8606	0.0608606	60678	60.678	60.678	0.060678	100000	100	0.1	1e-07	calling activity; characteristics of advertisement calls	none
12	Antiandrogens	Hoffmann & Kloas 2012d	ICI	X. laevis	adult	male	96h	60.8606	0.0608606	60678	60.678	60.678	0.060678	100000	100	0.1	1e-07	calling activity; characteristics of advertisement calls	advertisement call characteristics	less changes in call characteristics than after exposure to EE2 alone
13	Estrogens	Hayes & Menendez 1999	E2	H. argus	Gosner stage 21		up to Gosner stage 46	10.0301	0.0100301	10000	10	10	0.01	36710.7	36.7107	0.0367107	3.67107e-05	morphology and histology of gonads; presence of vocal sacs; body coloration	morphology and histology of gonads; presence of vocal sacs; body coloration	abnormal testes; no vocal sacs; coloration characteristic for adult females in 100% individuals
14	Estrogens	Hayes & Menendez 1999	E2	H. argus	Gosner stage 21		up to Gosner stage 46	100.301	0.100301	100000	100	100	0.1	367107	367.107	0.367107	0.000367107	morphology and histology of gonads; presence of vocal sacs; body coloration	morphology and histology of gonads; presence of vocal sacs; body coloration	abnormal testes; no vocal sacs; coloration characteristic for adult females in 100% individuals
15	Estrogens	Noriega & Hayes 2000	E2	H. argus	within 24 h of forelimb emergence		20 days	7.65015	0.00765015	7627.2	7.6272	7.6272	0.0076272	28000	28	0.028	2.8e-08	sexually dimorphic body coloration	none
16	Estrogens	Noriega & Hayes 2000	E2	H. argus	within 24 h of forelimb emergence		20 days	76.5015	0.0765015	76272	76.272	76.272	0.076272	280000	280	0.28	2.8e-07	sexually dimorphic body coloration	sexually dimorphic body coloration	premature body coloration in females
17	Estrogens	Noriega & Hayes 2000	E2	H. argus	within 24 h of forelimb emergence		20 days	100.272	0.100272	99970.8	99.9708	99.9708	0.0999708	367000	367	0.367	3.67e-07	sexually dimorphic body coloration	sexually dimorphic body coloration	premature body coloration in females
18	Estrogens	Noriega & Hayes 2000	E2	H. argus	within 24 h of forelimb emergence		20 days	1002.72	1.00272	999708	999.708	999.708	0.999708	3670000	3670	3.67	3.67e-06	sexually dimorphic body coloration	sexually dimorphic body coloration	premature body coloration in females
19	Estrogens	Richards 1982	E2	H. viridiflavus	from the start of feeding		up to emergence of forelimbs	50.1505	0.0501505	50000	50	50	0.05	N/A	N/A	N/A	N/A	morphology of gonads, sexually dimorphic body coloration	sexually dimorphic body coloration	coloration characteristic for adult females in males and females
20	Estrogens	Richards 1982	E2	H. viridiflavus	from the start of feeding		up to emergence of forelimbs	100.301	0.100301	100000	100	100	0.1	N/A	N/A	N/A	N/A	morphology of gonads, sexually dimorphic body coloration	sexually dimorphic body coloration	coloration characteristic for adult females in males and females
21	Estrogens	Richards 1982	E2	H. viridiflavus	from the start of feeding		up to emergence of forelimbs	501.505	0.501505	500000	500	500	0.5	N/A	N/A	N/A	N/A	morphology of gonads, sexually dimorphic body coloration	sexually dimorphic body coloration	coloration characteristic for adult females in males and females
22	Estrogens	Richards 1982	E2	H. viridiflavus	from the start of feeding		up to emergence of forelimbs	1003.01	1.00301	1000000	1000	1000	1	N/A	N/A	N/A	N/A	morphology of gonads, sexually dimorphic body coloration	sexually dimorphic body coloration	coloration characteristic for adult females in males and females
23	Estrogens	Ujhegyi & Bókony, 2020	EE2	B. bufo	Gosner stage 25		up to Gosner stage 42	0.00100301	1.00301e-06	1	0.001	0.001	1e-06	3.37382	0.00337382	3.37382e-06	3.37382e-09	morphology of gonads; sexually dimorphic body coloration	none		one mixed-sex individual with changes in body coloration
24	Estrogens	Ujhegyi & Bókony, 2020	EE2	B. bufo	Gosner stage 25		up to Gosner stage 42	1.00301	0.00100301	1000	1	1	0.001	3373.82	3.37382	0.00337382	3.37382e-06	morphology of gonads; sexually dimorphic body coloration	morphology of gonads	changes in morphology of gonads; female-biased sex ratio
25	Estrogens	Hoffmann & Kloas 2012a	EE2	X. laevis	adult	males		0.000296891	2.96891e-07	0.296	0.000296	0.000296	2.96e-07	0.99865	0.00099865	9.9865e-07	9.9865e-13	calling activity; expression of vtg mRNA	calling activity; call characteristics	decreased percentage of advertisement calls; changed call characteristics (call indicating less aroused males)
26	Estrogens	Hoffmann & Kloas 2012a	EE2	X. laevis	adult	males		0.00296891	2.96891e-06	2.96	0.00296	0.00296	2.96e-06	9.9865	0.0099865	9.9865e-06	9.9865e-12	calling activity; expression of vtg mRNA	calling activity; call characteristics	decreased percentage of advertisement calls; changed call characteristics (call indicating less aroused males)
27	Estrogens	Hoffmann & Kloas 2012a	EE2	X. laevis	adult	males		0.0297292	2.97292e-05	29.64	0.02964	0.02964	2.964e-05	100	0.1	0.0001	1e-10	calling activity; expression of vtg mRNA	calling activity; call characteristics	decreased percentage of advertisement calls; changed call characteristics (call indicating less aroused males)
28	Estrogens	Hoffmann & Kloas 2012a	EE2	X. laevis	adult	males		2.96891	0.00296891	2960	2.96	2.96	0.00296	9986.5	9.9865	0.0099865	9.9865e-09	calling activity; expression of vtg mRNA; female receptivity to the call (number of females expressing phonotaxis toward male call)	calling activity; call characteristics; female receptivity to the male call	decreased percentage of advertisement calls; changed call characteristics (call indicating less aroused males); increased expression of vtg mRNA; less females expressing phonotaxis toward male call (lower attractiveness to females)
29	Estrogens	Hoffmann & Kloas 2012a	EE2	X. laevis	adult	males		297.292	0.297292	296400	296.4	296.4	0.2964	1000000	1000	1	1e-06	number and characteristics of advertisement calls; expression of vtg mRNA	calling activity; call characteristics; expression of vtg mRNA	decreased percentage of advertisement calls; changed call characteristics (call indicating less aroused males); increased expression of vtg mRNA
30	Estrogens	Hoffmann & Kloas 2012d	EE2	X. laevis	adult	male	96h	0.0297292	2.97292e-05	29.64	0.02964	0.02964	2.964e-05	100	0.1	0.0001	1e-10	calling activity; characteristics of advertisement calls	calling activity; advertisement call characteristics	decreased percentage of advertisement calls; changed call characteristics
31	Estrogens	Hoffmann & Kloas 2016	EE2	X. laevis	adult	male	4 days	0.0297292	2.97292e-05	29.64	0.02964	0.02964	2.964e-05	100	0.1	0.0001	1e-10	calling activity; characteristics of advertisement calls	calling activity; advertisement call characteristics	decreased percentage of advertisement calls; changed call characteristics (call indicating less aroused males)
32	Estrogens	Schwendiman et al. 2012	E2	S. tropicalis	adult		30 days	2.7322	0.0027322	2724	2.724	2.724	0.002724	10000	10	0.01	1e-08	number of calls of males; number of mating behavior events: aproaching mate; touching mate; arm waves; amplexus events; number of males expressing sexual behavior	number of calls and arm waves in males; number of males expressing sexual behavior	increased number calls and arm waves in males; more males expressing sexual behavior
33	Fertilizers	Pandey et al. 2011	ammonium nitrate	L. boscai	adult			90270.8	90.2708	90000000	90000	90000	90	1.1244e+09	1.1244e+06	1124.4	1.1244	courtship behavior (latency, duration, occurence and characteristics of the phases)	none
34	Fertilizers	Secondi et al. 2009	sodium nitrate	L. helveticus	adult	male	10 days	75225.7	75.2257	75000000	75000	75000	75	8.82457e+08	882457	882.457	0.882457	secondary sexual characteristics (tail height; hind-foot web area); attractiveness of males (visual selection by females; olfactory selection by females)	olfactory selection by females	less females attracted toward water scented by exposed males
35	Fertilizers	Secondi et al. 2009	sodium nitrate	L. helveticus	adult	male	3 weeks	75225.7	75.2257	75000000	75000	75000	75	8.82457e+08	882457	882.457	0.882457	secondary sexual characteristics (tail height; hind-foot web area)	tail height; hind-foot web area	reduction of tail height and hind-foot web area
36	Fertilizers	Secondi et al. 2013	sodium nitrate	L. helveticus	adult	male	10 days	75225.7	75.2257	75000000	75000	75000	75	8.82457e+08	882457	882.457	0.882457	courtship behavior (occurence of courtship behavior; number and duration of fanning; number of spermatophore deposition and transfer)	occurence of courtship behavior	more males expressing courtship behavior;
37	Fungicides	Hoffmann & Kloas 2010	vinclozolin	X. laevis	adult	male	96h	286.971	0.286971	286110	286.11	286.11	0.28611	1000000	1000	1	1e-06	calling activity; characteristics of advertisement calls	calling activity; advertisement call characteristics	changed advertisement call characteristics (call indicating less aroused males)
38	Fungicides	Hoffmann & Kloas 2010	vinclozolin	X. laevis	adult	male	96h	2.86971	0.00286971	2861.1	2.8611	2.8611	0.0028611	10000	10	0.01	1e-08	calling activity; characteristics of advertisement calls	calling activity; advertisement call characteristics	decreased percentage of advertisement calls; changed call characteristics (call indicating less aroused males)
39	Fungicides	Hoffmann & Kloas 2010	vinclozolin	X. laevis	adult	male	96h	0.0286971	2.86971e-05	28.611	0.028611	0.028611	2.8611e-05	100	0.1	0.0001	1e-10	calling activity; characteristics of advertisement calls	calling activity; advertisement call characteristics	decreased percentage of advertisement calls; changed call characteristics (call indicating less aroused males)
40	Fungicides	Hoffmann & Kloas 2016	vinclozolin	X. laevis	adult	male	4 days	0.0286971	2.86971e-05	28.611	0.028611	0.028611	2.8611e-05	100	0.1	0.0001	1e-10	calling activity; characteristics of advertisement calls	calling activity; advertisement call characteristics	decreased percentage of advertisement calls; changed call characteristics (call indicating less aroused males)
41	Gestagens	Hoffmann & Kloas 2012b	P	X. laevis	adult	male	96h	3.15415	0.00315415	3144.69	3.14469	3.14469	0.00314469	10000	10	0.01	1e-08	calling activity; characteristics of advertisement calls	none
42	Gestagens	Hoffmann & Kloas 2012b	P	X. laevis	adult	male	96h	0.0315415	3.15415e-05	31.4469	0.0314469	0.0314469	3.14469e-05	100	0.1	0.0001	1e-10	calling activity; characteristics of advertisement calls	none
43	Gestagens	Hoffmann & Kloas 2012b	LNG	X. laevis	adult	male	96h	31.3393	0.0313393	31245.3	31.2453	31.2453	0.0312453	100000	100	0.1	1e-07	calling activity; characteristics of advertisement calls	advertisement call characteristics	increased percentage of advertisement calls; changed call characteristics
44	Gestagens	Hoffmann & Kloas 2012b	LNG	X. laevis	adult	male	96h	3.13393	0.00313393	3124.53	3.12453	3.12453	0.00312453	10000	10	0.01	1e-08	calling activity; characteristics of advertisement calls	calling activity; call characteristics	increased percentage of advertisement calls; changed call characteristics
45	Gestagens	Hoffmann & Kloas 2012b	LNG	X. laevis	adult	male	96h	0.0313393	3.13393e-05	31.2453	0.0312453	0.0312453	3.12453e-05	100	0.1	0.0001	1e-10	calling activity; characteristics of advertisement calls	calling activity; call characteristics	increased percentage of advertisement calls; changed call characteristics (call indicating more aroused males)
46	Heavy Metals	Huang et al. 2015	Cd	P. nigromaculatus	adult	males	60 days	112.748	0.112748	112410	112.41	112.41	0.11241	1000000	1000	1	1e-06	characteristics of advertisement calls; number of males responding with advertisement call to female call; time to first movement toward female call	advertisement call characteristics; number of males responding with advertisement call to female call; time to first movement toward female call	changed advertisement call characteristics; less males responding with advertisement call to female call; longer time to first movement toward female call
47	Heavy Metals	Huang et al. 2015	Cd	P. nigromaculatus	adult	males	60 days	11.2748	0.0112748	11241	11.241	11.241	0.011241	100000	100	0.1	1e-07	characteristics of advertisement calls; number of males responding with advertisement call to female call; time to first movement toward female call	advertisement call characteristics; number of males responding with advertisement call to female call; time to first movement toward female call	changed advertisement call characteristics; less males responding with advertisement call to female call; longer time to first movement toward female call
48	Heavy Metals	Huang et al. 2015	Cd	P. nigromaculatus	adult	males	60 days	1.12748	0.00112748	1124.1	1.1241	1.1241	0.0011241	10000	10	0.01	1e-08	characteristics of advertisement calls; number of males responding with advertisement call to female call; time to first movement toward female call	advertisement call characteristics; time to first movement toward female call	changed call characteristics; longer time to first movement toward female call
49	Herbicides	Ujhegyi & Bókony, 2020	Glyphogan® Classic	B. bufo	Gosner stage 25		up to Gosner stage 42	3.00903	0.00300903	3000	3	3	0.003	13147.5	13.1475	0.0131475	1.31475e-05	morphology of gonads; sexually dimorphic body coloration	morphology of gonads; sexually dimorphic body coloration	changes in morphology of gonads; 3 mixed-sex individuals with changes in body coloration
50	Herbicides	Ujhegyi & Bókony, 2020	Glyphogan® Classic	B. bufo	Gosner stage 25		up to Gosner stage 42	3009.03	3.00903	3000000	3000	3000	3	1.31475e+07	13147.5	13.1475	0.0131475	morphology of gonads; sexually dimorphic body coloration	none
51	Herbicides	Hayes et al. 2010	ATZ	X. laevis	hatched tadpoles	males	2-3 years post-metamorphosis	2.5	0.0025	2492.5	2.4925	2.4925	0.0024925	11555.9	11.5559	0.0115559	1.15559e-08	phenotypic sex; genetic sex; concentration of plasma testosterone; gonadal morphology and histology; histology of larynx; morphology and histology of nuptial pads; expression of gonadal CYP19 mRNA; number of successful copulation with females; fertility	sex ratio; level of plasma testosterone; color of nuptial pads; histology of larynx; number of successful copulations; fertility rate	male-biased sex ratio; decreased level of plasma testosterone; changed color of nuptial pads; changed histology of larynx; lower number of successful copulations; lower fertility rate	100% males
52	Herbicides	Hoskins et al. 2017	ATZ	A. blanchardi	adult		1-3 days	1.00301	0.00100301	1000	1	1	0.001	4636.28	4.63628	0.00463628	4.63628e-06	probability of mating; reproduction success	none
53	Herbicides	Hoskins et al. 2017	ATZ	A. blanchardi	adult		1-3 days	10.0301	0.0100301	10000	10	10	0.01	46362.8	46.3628	0.0463628	4.63628e-05	probability of mating; reproduction success	none
54	Insecticides	Noriega & Hayes 2000	o,p’DDT	H. argus	within 24 h of forelimb emergence		20 days	9.95531	0.00995531	9925.44	9.92544	9.92544	0.00992544	28000	28	0.028	2.8e-08	sexually dimorphic body coloration	none
55	Insecticides	Noriega & Hayes 2000	o,p’DDT	H. argus	within 24 h of forelimb emergence		20 days	99.5531	0.0995531	99254.4	99.2544	99.2544	0.0992544	280000	280	0.28	2.8e-07	sexually dimorphic body coloration	sexually dimorphic body coloration	premature body coloration in females
56	Insecticides	Noriega & Hayes 2000	o,p’DDT	H. argus	within 24 h of forelimb emergence		20 days	995.531	0.995531	992544	992.544	992.544	0.992544	2800000	2800	2.8	2.8e-06	sexually dimorphic body coloration	sexually dimorphic body coloration	premature body coloration in females
57	Insecticides	Noriega & Hayes 2000	o,p'DDE	H. argus	within 24 h of forelimb emergence			8.93135	0.00893135	8904.56	8.90456	8.90456	0.00890456	28000	28	0.028	2.8e-08	sexually dimorphic body coloration	none
58	Insecticides	Noriega & Hayes 2000	o,p'DDE	H. argus	within 24 h of forelimb emergence			89.3135	0.0893135	89045.6	89.0456	89.0456	0.0890456	280000	280	0.28	2.8e-07	sexually dimorphic body coloration	none
59	Insecticides	Noriega & Hayes 2000	o,p'DDE	H. argus	within 24 h of forelimb emergence			893.135	0.893135	890456	890.456	890.456	0.890456	2800000	2800	2.8	2.8e-06	sexually dimorphic body coloration	sexually dimorphic body coloration	premature body coloration in females
60	Insecticides	Noriega & Hayes 2000	o,p’DDD	H. argus	within 24 h of forelimb emergence		20 days	8.98808	0.00898808	8961.12	8.96112	8.96112	0.00896112	28000	28	0.028	2.8e-08	sexually dimorphic body coloration	none
61	Insecticides	Noriega & Hayes 2000	o,p’DDD	H. argus	within 24 h of forelimb emergence		20 days	89.8808	0.0898808	89611.2	89.6112	89.6112	0.0896112	280000	280	0.28	2.8e-07	sexually dimorphic body coloration	none
62	Insecticides	Noriega & Hayes 2000	o,p’DDD	H. argus	within 24 h of forelimb emergence		20 days	898.808	0.898808	896112	896.112	896.112	0.896112	2800000	2800	2.8	2.8e-06	sexually dimorphic body coloration	sexually dimorphic body coloration	premature body coloration in females
63	Insecticides	Noriega & Hayes 2000	p,p’DDT	H. argus	within 24 h of forelimb emergence		20 days	9.95531	0.00995531	9925.44	9.92544	9.92544	0.00992544	28000	28	0.028	2.8e-08	sexually dimorphic body coloration	none
64	Insecticides	Noriega & Hayes 2000	p,p’DDT	H. argus	within 24 h of forelimb emergence		20 days	99.5531	0.0995531	99254.4	99.2544	99.2544	0.0992544	280000	280	0.28	2.8e-07	sexually dimorphic body coloration	none
65	Insecticides	Noriega & Hayes 2000	p,p’DDT	H. argus	within 24 h of forelimb emergence		20 days	995.531	0.995531	992544	992.544	992.544	0.992544	2800000	2800	2.8	2.8e-06	sexually dimorphic body coloration	none
66	Insecticides	Noriega & Hayes 2000	p,p’DDE	H. argus	within 24 h of forelimb emergence		20 days	8.93135	0.00893135	8904.56	8.90456	8.90456	0.00890456	28000	28	0.028	2.8e-08	sexually dimorphic body coloration	none
67	Insecticides	Noriega & Hayes 2000	p,p’DDE	H. argus	within 24 h of forelimb emergence		20 days	89.3135	0.0893135	89045.6	89.0456	89.0456	0.0890456	280000	280	0.28	2.8e-07	sexually dimorphic body coloration	none
68	Insecticides	Noriega & Hayes 2000	p,p’DDE	H. argus	within 24 h of forelimb emergence		20 days	893.135	0.893135	890456	890.456	890.456	0.890456	2800000	2800	2.8	2.8e-06	sexually dimorphic body coloration	none
69	Insecticides	Noriega & Hayes 2000	p,p’DDD	H. argus	within 24 h of forelimb emergence		20 days	8.98808	0.00898808	8961.12	8.96112	8.96112	0.00896112	28000	28	0.028	2.8e-08	sexually dimorphic body coloration	none
70	Insecticides	Noriega & Hayes 2000	p,p’DDD	H. argus	within 24 h of forelimb emergence		20 days	89.8808	0.0898808	89611.2	89.6112	89.6112	0.0896112	280000	280	0.28	2.8e-07	sexually dimorphic body coloration	none
71	Insecticides	Noriega & Hayes 2000	p,p’DDD	H. argus	within 24 h of forelimb emergence		20 days	898.808	0.898808	896112	896.112	896.112	0.896112	2800000	2800	2.8	2.8e-06	sexually dimorphic body coloration	none
72	Insecticides	Hoffmann & Kloas 2016	p,p’DDE	X. laevis	adult	male	4 days	0.318977	0.000318977	318.02	0.31802	0.31802	0.00031802	1000	1	0.001	1e-09	calling activity; characteristics of advertisement calls	advertisement call characteristics	changed advertisement call characteristics (call indicating less aroused males)
73	Insecticides	Hoffmann & Kloas 2016	p,p’DDE	X. laevis	adult	male	4 days	0.00318977	3.18977e-06	3.1802	0.0031802	0.0031802	3.1802e-06	10	0.01	1e-05	1e-11	calling activity; characteristics of advertisement calls	calling activity; advertisement call characteristics	decreased percentage of advertisement calls; changed call characteristics (call indicating less aroused males)
74	Insecticides	Park et al. 2001	endosulfan	N. viridescens	adult	female	4 days	5	0.005	4985	4.985	4.985	0.004985	12251.2	12.2512	0.0122512	1.22512e-08	attractiveness of females (visual selection by males; olfactory selection by males); mating success; level of E2 in plasma; pheromone glands morphology	olfactory selection by males; pheromone glands morphology	less males attracted toward water scented by exposed females; lower mating success; changes in pheromone glands morphology
75	Insecticides	Park et al. 2001	endosulfan	N. viridescens	adult	female	4 days	10	0.01	9970	9.97	9.97	0.00997	24502.3	24.5023	0.0245023	2.45023e-08	attractiveness of females (visual selection by males; olfactory selection by males); mating success; level of E2 in plasma; pheromone glands morphology	mating success; pheromone glands morphology	lower mating success; changes in pheromone glands morphology
76	Naphtenic acids	Robinson et al. 2023	NAFCs	L. sylvaticus	adult		3 days	5015.05	5.01505	5000000	5000	5000	5	N/A	N/A	N/A	N/A	calling activity; number of mating behavior events: amplexus events; total duration of amplexus; oviposition latency; fertilization success; clutch size; development and survival of exposed offspring	none
77	Naphtenic acids	Robinson et al. 2023	NAFCs	L. sylvaticus	adult		3 days	10030.1	10.0301	10000000	10000	10000	10	N/A	N/A	N/A	N/A	calling activity; number of mating behavior events: amplexus events; total duration of amplexus; oviposition latency; fertilization success; clutch size; development and survival of exposed offspring	development and survival of offspring	somatic abnormalities; lower survival rate
78	Naphtenic acids	Zhang et al. 2022	NAs	S. tropicalis	adult	male	5 days	20060.2	20.0602	20000000	20000	20000	20	N/A	N/A	N/A	N/A	calling activity; characteristics of advertisement calls; expression of reproduction-related genes	calling activity; expression of reproduction-related genes	decreased calling activity; upregulation of reproduction-related genes
79	Pharmaceuticals	Efosa et al. 2017	DCF	X. laevis	adult	male	8 days	0.0296891	2.96891e-05	29.6	0.0296	0.0296	2.96e-05	99.9493	0.0999493	9.99493e-05	9.99493e-08	calling activity; characteristics of advertisement calls; level of hormones in plasma; level of VTG in liver; expression of reproduction-related genes	calling activity; level of hormones in plasma; level of VTG in liver; expression of reproduction-related genes	decreased number of advertisement calls; changed ratio of levels of T/E2 in plasma; increased level of VTG in liver; upregulation of reproduction-related genes
80	Pharmaceuticals	Efosa et al. 2017	DCF	X. laevis	adult	male	8 days	2.97031	0.00297031	2961.4	2.9614	2.9614	0.0029614	9999.66	9.99966	0.00999966	9.99966e-06	calling activity; characteristics of advertisement calls; level of hormones in plasma; level of VTG in liver; expression of reproduction-related genes	level of VTG in liver; expression of reproduction-related genes	increased level of VTG in liver; upregulation and downregulation of reproduction-related genes
81	Phenols	Li et al. 2021	tOP	R. chensinensis	adult	male	30 days	2.06941	0.00206941	2063.2	2.0632	2.0632	0.0020632	10000	10	0.01	1e-08	mating behavior (number of pairing), reproductive success (rate of spawning, hatching)	none
82	Phenols	Li et al. 2021	tOP	R. chensinensis	adult	male	30 days	20.6941	0.0206941	20632	20.632	20.632	0.020632	100000	100	0.1	1e-07	mating behavior (number of pairing), reproductive success (rate of spawning, hatching)	none
83	Phenols	Porter et al. 2011	tOP	X. laevis	NF stage 46		up to 65 NF stage	1.00301	0.00100301	1000	1	1	0.001	4846.84	4.84684	0.00484684	4.84684e-09	sexual phenotype; level of VTG, E2 and T in serum	none
84	Phenols	Porter et al. 2011	tOP	X. laevis	NF stage 46		up to 65 NF stage	3.30993	0.00330993	3300	3.3	3.3	0.0033	15994.6	15.9946	0.0159946	1.59946e-08	sexual phenotype; level of VTG, E2 and T in serum	none
85	Phenols	Porter et al. 2011	tOP	X. laevis	NF stage 46		up to 65 NF stage	11.0331	0.0110331	11000	11	11	0.011	53315.2	53.3152	0.0533152	5.33152e-08	sexual phenotype; level of VTG, E2 and T in serum	none
86	Phenols	Porter et al. 2011	tOP	X. laevis	NF stage 46		up to 65 NF stage	36.1083	0.0361083	36000	36	36	0.036	174486	174.486	0.174486	1.74486e-07	sexual phenotype; level of VTG, E2 and T in serum	increased level of VTG in plasma
87	Phenols	Scaia et al. 2019	NP	L. catesbeianus	Gosner stage 32-35		14 days	1.00301	0.00100301	1000	1	1	0.001	4538.23	4.53823	0.00453823	4.53823e-06	morphology and histology of gonads, body coloration	morphology and histology of gonads, body coloration	female-biased sex ratio; changes in histology of gonads, darker body pigmentation
88	Phenols	Scaia et al. 2019	NP	L. catesbeianus	Gosner stage 32-35		14 days	10.0301	0.0100301	10000	10	10	0.01	45382.3	45.3823	0.0453823	4.53823e-05	morphology and histology of gonads, body coloration	morphology and histology of gonads, body coloration	female-biased sex ratio; changes in histology of gonads, darker body pigmentation
89	Phenols	Scaia et al. 2019	NP	L. catesbeianus	Gosner stage 32-35		14 days	100.301	0.100301	100000	100	100	0.1	453823	453.823	0.453823	0.000453823	morphology and histology of gonads, body coloration	morphology and histology of gonads, body coloration	female-biased sex ratio; changes in histology of gonads, darker body pigmentation
90	Phenols	Li et al. 2021	tOP	R. chensinensis	adult	male	30 days	206.941	0.206941	206320	206.32	206.32	0.20632	1000000	1000	1	1e-06	mating behavior (number of pairing), reproductive success (rate of spawning, hatching)	mating behavior (number of pairing), reproductive success (rate of spawning, hatching)	decreased number of pairing; decreased rate of spawning and hatching
91	Phenols	Schwendiman et al. 2012	tOP	S. tropicalis	adult		30 days	20.6941	0.0206941	20632	20.632	20.632	0.020632	100000	100	0.1	1e-07	number of calls of males; number of mating behavior events: aproaching mate; touching mate; arm waves; amplexus events; number of males expressing sexual behavior	number of calls and arm waves in males; number of males expressing sexual behavior	increased number calls and arm waves in males; more males expressing sexual behavior
92	Phenols	Schwendiman et al. 2012	tOP	S. tropicalis	adult		30 days	2.06941	0.00206941	2063.2	2.0632	2.0632	0.0020632	10000	10	0.01	1e-08	number of calls of males; number of mating behavior events: aproaching mate; touching mate; arm waves; amplexus events; number of males expressing sexual behavior	number of calls and arm waves in males; number of males expressing sexual behavior	increased number of calls in males; more males expressing sexual behavior
93	Phytoestrogens	Iglesias-Carrasco et al. 2017	Eucalyptus globulus extract	L. helveticus	adult	male		N/A	N/A	N/A	N/A	N/A	N/A	N/A	N/A	N/A	N/A	ability to locate tank with scent of female	none		males collected forest or eucalypt plantations; number of males locating tanks with odour of females in final choise test did not differ from the control
94	Phytoestrogens	Iglesias-Carrasco et al. 2017	Quercus robur extract	L. helveticus	adult	male		N/A	N/A	N/A	N/A	N/A	N/A	N/A	N/A	N/A	N/A	ability to locate tank with scent of female	ability to locate tank with scent of female	more males locating tanks with odour of females in initial choise test	males collected forest or eucalypt plantations
	Please note:
	N/A - non applicable. Can't calculate concentration/provide molar mass, due to substance tested being either an extract, or a commercial product with mixture of different compounds.
	Bolded concentrations are in unit used in source, remaining are calculated.
	*Calculated assuming dilute aquaeous solution of density equal to the density of water in normal conditions (997 kg/m3).
	**Nomenclature and sources of staging systems are summed up in the Sheet no 3.
	***Abbreviations used are listed in the Sheet no 4.

## Sheet: 2.Staging systems
abbreviation/citation used in tables	full citation
Gosner stage	Gosner, K. L. (1960). A simplified table for staging anuran embryos and larvae with notes on identification. Herpetologica, 16(3), 183-190.
NF stage	Faber, J., & Nieuwkoop, P. D. (Eds.). (2020). Normal table of Xenopus Laevis (Daudin): a systematical & chronological survey of the development from the fertilized egg till the end of metamorphosis. Garland Science.
Taylor & Kollros 1946	Taylor, A. C., & Kollros, J. J. (1946). Stages in the normal development of Rana pipiens larvae. The Anatomical Record, 94(1), 7-23.
Gallien & Durocher, 1957	Gallien, L., & Durocher, M. (1957) Table chronologique du developpement de Pleurodeles waltlii Michah. Bulletin biologique de la France et de la Belgique, 91.
Shumway, 1940	Shumway, W. (1940). Stages in the normal development of Rana pipiens I. External form. The Anatomical Record, 78(2), 139-147.
Norman, 1985	Norman, M. F. (1985). A practical method for staging metamorphosis in the tiger salamander Ambystoma tigrinum. The Anatomical Record, 211(1), 102-109.
Witschi, 1956	Witschi, E. (1956). Development of Vertebrates. Saunders, Philadelphia.
Cambar and Gipouloux, 1956	Cambar, R., & Gipouloux, J. D. (1956). Table chronologique du développement embryonnaire et larvaire du crapaud commun: Bufo bufo L. Bulletin biologique de la France et de la Belgique, 90, 198-217.

## Sheet: 3.Abbreviations
Abbreviation	Abbreviation meaning
VTG	vitellogenin
LH	luteinizing hormone
FSH	follicle-stimulating hormone
PRL	prolactine
AR	androgen receptor
ER	estrogen receptor
